# Supplementary material for: Population structure of Venturia inaequalis, a causal agent of apple scab, in response to heterogeneous apple tree cultivation
Source: BMC Evol Biol. 2018 Jan 19;18:5. doi: 10.1186/s12862-018-1122-4 (PMC5775622; doi:10.1186/s12862-018-1122-4)
Supplement: Supplementary file 4 — Table S1. Measure of the pairwise comparisons of Nei’s unbiased genetic distance (below the diagonal) and identity (above the diagonal) estimated for the four assumed groups of V. inaequalis populations. (XLSX 9 kb) [file 12862_2018_1122_MOESM4_ESM.xlsx]

## Sheet: Arkusz1
Table S1.
Group	Rvi6	Rvi17	Rvi1	Rvi0
Rvi6	...	0.852	0.841	0.868
Rvi17	0.160	...	0.978	0.980
Rvi1	0.173	0.022	...	0.973
Rvi0	0.141	0.020	0.027	...
Measure of the pairwise comparisons of Nei's unbiased genetic distance (below the diagonal) and identity (above the diagonal) estimated for the four assumed groups of V. inaequalis populations.
