# Supplementary material for: Population structure of Venturia inaequalis, a causal agent of apple scab, in response to heterogeneous apple tree cultivation
Source: BMC Evol Biol. 2018 Jan 19;18:5. doi: 10.1186/s12862-018-1122-4 (PMC5775622; doi:10.1186/s12862-018-1122-4)
Supplement: Supplementary file 5 — Table S2. Measure of the pairwise comparisons of genetic distance (FST) estimated for 20 V. inaequalis populations. (XLSX 11 kb) [file 12862_2018_1122_MOESM5_ESM.xlsx]

## Sheet: Arkusz1
Table S2.
Population name	ARL	ASI	AZL	BGJ	DND	END	GDB	GDJ	GDM	GML	LND	MGL	OZD	PAL	RED	RND	RUB	TOB	TOJ
ABR	0.20505	0.04856	0.04268	0.22938	0.04776	0.14964	0.01983	0.06962	0.07544	0.24724	0.04217	0.03936	0.06345	0.07253	0.05280	0.13178	0.18931	0.19885	0.19717
ARL		0.13463	0.16000	0.20432	0.15065	0.11985	0.16506	0.16400	0.17270	0.07022	0.16274	0.12976	0.16665	0.16837	0.14888	0.11696	0.18365	0.18178	0.21179
ASI			0.04015	0.18033	0.02022	0.07380	0.02211	0.03810	0.03613	0.16346	0.01900	0.01405	0.04987	0.02303	0.02038	0.07619	0.13411	0.13894	0.14479
AZL				0.21118	0.04724	0.13422	0.02697	0.04251	0.05078	0.18296	0.01826	0.03718	0.05431	0.06617	0.02992	0.11760	0.16456	0.17150	0.19302
BGJ					0.14950	0.13528	0.16940	0.20764	0.21680	0.28588	0.18246	0.12378	0.17558	0.20590	0.13943	0.07887	0.25094	0.23417	0.00855
DND						0.07324	0.01303	0.02009	0.03705	0.20317	0.01071	-0.00667	0.04626	0.02793	-0.00465	0.06410	0.10209	0.10886	0.11365
END							0.10204	0.10329	0.11793	0.16361	0.08861	0.07606	0.11477	0.11488	0.05933	0.01857	0.09708	0.09028	0.12937
GDB								0.04062	0.04635	0.18650	0.01642	0.00736	0.04402	0.04449	0.01403	0.08090	0.13471	0.14185	0.13649
GDJ									0.03109	0.21328	0.01987	0.03031	0.04603	0.05007	0.01773	0.11292	0.14910	0.15912	0.18125
GDM										0.22092	0.03786	0.03375	0.07203	0.06688	0.03432	0.11713	0.13851	0.15630	0.19275
GML											0.19963	0.18145	0.20957	0.20046	0.19501	0.14795	0.23600	0.24382	0.28499
LND												0.00808	0.03118	0.03809	0.00631	0.09802	0.14390	0.15127	0.15078
MGL													0.04624	0.02621	-0.00577	0.06468	0.12757	0.13313	0.09389
OZD														0.05688	0.04310	0.10616	0.15427	0.15653	0.16703
PAL															0.04226	0.11042	0.17941	0.18437	0.17345
RED																0.06903	0.11087	0.11509	0.10935
RND																	0.11066	0.09765	0.08089
RUB																		-0.01848	0.23134
TOB																			0.21685
Measure of the pairwise comparisons of genetic distance (FST) estimated for 20 V. inaequalis populations.
