# Supplementary material for: Population structure of Venturia inaequalis, a causal agent of apple scab, in response to heterogeneous apple tree cultivation
Source: BMC Evol Biol. 2018 Jan 19;18:5. doi: 10.1186/s12862-018-1122-4 (PMC5775622; doi:10.1186/s12862-018-1122-4)
Supplement: Supplementary file 6 — Table S3. Measure of the pairwise comparisons of gene flow (Nm) estimated for 20 V. inaequalis populations. (XLSX 11 kb) [file 12862_2018_1122_MOESM6_ESM.xlsx]

## Sheet: Arkusz1
Table S3.
Population name	ARL	ASI	AZL	BGJ	DND	END	GDB	GDJ	GDM	GML	LND	MGL	OZD	PAL	RED	RND	RUB	TOB	TOJ
ABR	0.437	0.924	1.209	0.382	0.923	0.389	1.977	0.865	0.820	0.352	1.056	1.208	0.992	0.672	0.903	0.486	0.418	0.390	0.376
ARL		0.519	0.684	0.839	0.890	1.194	0.642	0.694	0.517	2.321	0.575	1.007	0.548	0.486	0.796	1.181	0.832	1.030	0.603
ASI			1.118	0.358	0.943	0.666	1.166	0.857	0.892	0.546	0.992	1.184	0.770	0.940	0.974	0.669	0.399	0.421	0.376
AZL				0.435	1.236	0.512	2.258	1.566	1.200	0.673	2.097	1.680	1.036	0.772	1.955	0.584	0.579	0.568	0.429
BGJ					0.751	1.209	0.605	0.468	0.435	0.581	0.531	0.852	0.612	0.318	0.741	1.709	0.630	0.756	7.515
DND						1.066	1.745	2.115	1.082	0.533	2.061	2.928	1.228	1.037	3.170	1.443	0.869	0.877	0.761
END							0.588	0.658	0.476	0.950	0.810	0.775	0.588	0.497	1.192	4.167	1.513	1.957	0.940
GDB								1.667	1.238	0.607	1.744	2.538	1.571	0.766	2.576	0.733	0.700	0.656	0.628
GDJ									1.170	0.515	2.337	1.986	1.452	1.150	2.381	0.632	0.481	0.451	0.455
GDM										0.455	1.094	1.681	0.865	0.628	1.126	0.538	0.513	0.445	0.397
GML											0.477	0.674	0.524	0.389	0.586	1.040	0.595	0.549	0.477
LND												2.778	2.954	1.037	2.586	0.579	0.581	0.593	0.509
MGL													1.952	1.245	3.837	0.913	0.684	0.660	0.751
OZD														1.036	1.786	0.603	0.531	0.540	0.485
PAL															0.843	0.542	0.328	0.325	0.318
RED																0.985	0.939	0.933	0.724
RND																	1.225	1.457	1.649
RUB																		33.836	0.575
TOB																			0.668
Measure of the pairwise comparisons of gene flow (Nm) estimated for 20 V. inaequalis populations.
